# Supplementary material for: Soft multistable magnetic-responsive metamaterials
Source: Sci Adv. 2025 Jul 16;11(29):eadu3749. doi: 10.1126/sciadv.adu3749 (PMC12266116; doi:10.1126/sciadv.adu3749)
Supplement: Supplementary file 2 — Movies S1 to S11 [file sciadv.adu3749_movies_s1_to_s11.zip]

Archive with 11 entries (11 files):
- adu3749_movie_s1.mp4
- adu3749_movie_s2.mp4
- adu3749_movie_s3.mp4
- adu3749_movie_s4.mp4
- adu3749_movie_s5.mp4
- adu3749_movie_s6.mp4
- adu3749_movie_s7.mp4
- adu3749_movie_s8.mp4
- adu3749_movie_s9.mp4
- adu3749_movie_s10.mp4
- adu3749_movie_s11.mp4
